# Supplementary material for: Biofortification of Triticum species: a stepping stone to combat malnutrition
Source: BMC Plant Biol. 2024 Jul 15;24:668. doi: 10.1186/s12870-024-05161-x (PMC11247745; doi:10.1186/s12870-024-05161-x)
Supplement: Supplementary file 1 — Supplementary Material 1 [file 12870_2024_5161_MOESM1_ESM.xlsx]

## Sheet: Sheet1
Additional file 1: Table S1 Genetic variation in wheat for iron, Zinc, copper and slenium in mg/kg
Trait	Material	Min	Max	References
GFeC	Bread wheat	24	92	29
	Diploid, tetraploid & hexaploid wheat gnotypes	15	109	30
	Triticum dicoccoides	25	56	31
	Spring and winter common wheat genotypes	28.9	50.8	32
	RILs	17	70	10
	RILs	13.1	70.9	33
	DH population	26.6	46.8	34
	Spelt wheat genotypes	27	86	35
	Spelt wheat genotypes	26.26	68.78	36
	RILs	25	64.9	37
	DH Population	28.5	46	38
	RILs	9.65	71.4	39
	RILs	14.29	109.26	40
	RILs	25.3	59.5	41
	Advanced breeding lines	9.2	59.4	42
	RILs	30.3	48.2	43
	RILs	17.8	69.7	44
	Bread wheat genotypes	15.56	87.29	45
	RILs	31.1	37.6	46
	RILs	29.05	54.6	47
	Tall and semi-dwarf isolines	29	52	48
	RILs	30	71	49
	Wheat landraces	32.7	54.5	50
	Indian wheat landraces	22.2	78.5	51
	Spring wheat genotypes	24.5	44.3	2
	Synthetic hexaploid wheat	17	65	52
	Synthetic wheat lines	22.2	78.5	53
	Synthetic hexaploid wheat	30	52	54
	RILs	32	63.1	55
	Translocated lines	40.9	89	56
	spring bread wheat mutant	4.1	87.7	57
	Diverse wheat genotypes	28.69	48.45	58
	Bread wheat genotypes	27.7	47.7	59
	Diverse wheat lines	29.6	37.66	60
	Bread wheat genotypes	19.4	71.2	61
	RILs	16.78	80.75	62
	Bread wheat germplasm	46.91	168	63
	Wheat Advanced Lines	25.48	55.96	64
	RILs	31.5	46.4	65
	RILs	28	69.2	66
	Bread Wheat	34.64	46.77	67
	Diverse bread wheat genotypes	26.3	49.9	68
	advanced breeding lines	35.7	44.7	69
	EMS-mutant	26.52	49.9	3
	wheat association mapping initiative (WAMI) population	5.3	9.2	70
	wheat cultivars	39.86	54.66	71
	diverse bread wheat genotypes	25.47	52.09	72
	wheat-Aegilops substitution and addition lines	22.47	99.62	73
	Bread wheat accessions	9.32	56.37	74
	Indian bread wheat cultivar	29.75	55.3	75
GZnC	bread wheat	20	177	29
	Diploid, tetraploid & hexaploid wheat gnotypes	14	190	30
	Triticum dicoccoides	20	39	31
	DH Population	25.9	50.5	76
	Spring and winter common wheat genotypes	13.5	34.5	32
	DH population	29	42.8	34
	RILs	48.5	114.7	10
	RILs	16.8	69	33
	Spelt wheat genotypes	39	115	35
	Spelt wheat genotypes	16.85	60.77	36
	RILs	35	79.9	37
	RILs	44.355	95.6	39
	RILs	14.9	77.5	40
	RILs	8.8	73.5	41
	Spring wheat varieties	38.9	77.1	77
	Advanced breeding lines	16.7	59.4	42
	RILs	25.8	90	43
	RILs	19.9	64.2	44
	Bread wheat genotypes	55.14	122.2	45
	tall and semi-dwarf isolines	46	63	48
	RILs	35	80	49
	RILs	43.7	66.2	46
	RILs	19.3	59.55	47
	wheat landraces	15.8	66.3	50
	Indian wheat landraces	25.7	65.8	51
	Spring wheat genotypes	70.75	49.7	2
	European Wheat Genotypes	25.05	52.67	78
	Synthetic hexaploid wheat	35	72	54
	Synthetic hexaploid wheat	10	39	52
	Wheat HPAM panel	17.8	80.3	79
	RILs	39.6	89.1	55
	Translocated lines	22.2	89.6	56
	European elite wheat varieties	24.42	52.42	80
	Diverse wheat genotypes	20.24	42.23	58
	Bread wheat genotypes	38.8	67.3	59
	Diverse wheat lines	24.8	43.73	60
	Bread wheat genotypes	15.6	60.1	61
	RILs	38.88	114.42	62
	Chinese wheat mini core collection	38.22	101.38	81
	Common wheat accessions	3.92	17.39	82
	Bread wheat germplasm	30.17	120.52	63
	Wheat Advanced Lines	18.32	42.04	64
	RILs	48.5	80.2	65
	RILs	25.2	62.5	66
	Bread Wheat	20.26	48.78	67
	Diverse bread wheat genotypes	21.3	64.1	68
	Advanced breeding lines	43.52	51.86	69
	EMS-mutant	23.08	45.8	3
	Wheat association mapping initiative (WAMI) population	9.9	88.8	70
	Wheat cultivars	29.25	50.98	71
	Diverse bread wheat genotypes	17.56	56.93	72
	Wheat accessions	24.78	39.21	4
	Wheat-Aegilops substitution and addition lines	22.75	92.65	73
	Bread wheat accessions	1.52	25.72	74
	Indian bread wheat cultivar	33.8	77.5	75
GCuC	Ancestral and wild relatives of wheat, wheat landrace accessions, populations, and commercial cultivars	3.61	7.64	83
	RILs	4	11.7	10
	Serbian wheat	5.8	14	84
	Italian durum wheat cultivars	5.3	12.1	85
	Elite Winter Wheat	2.8	12.6	86
	Spelt wheat genotypes	3	21	35
	Wild emmer wheat	3.55	8.48	87
	DH Population	4.7	9.1	38
	RILs	1.12	12.19	40
	Advanced breeding lines	3.3	15.6	42
	Synthetic hexaploid wheat	2.8	11.4	52
	Bread wheat genotypes	4.6	8.5	59
	Bread and durum wheats	6.81	11.36	82
	Chinese wheat mini core collection	6.11	20.21	63
	RILs	4.14	11.66	62
	Wheat Advanced Lines	3.19	10.35	64
	Association mapping panel	8.789	38.289	66
	Wheat accessions	2.58	13.65	88
	Wheat association mapping initiative (WAMI) population	26.2	45	70
	Bread wheat accessions	2.04	6.92	73
GSeC	Brazilian wheat panel	18	58	89
	Emmer wheat	5	720	90
	Spring and winter common wheat genotypes	33	238	33
	Hard Wheat Varieties	21	153	32
	SC and CC population	0.03	0.16	40
	Chinese winter wheat varieties	60	130	91
	Tetraploid wheat population	20.7	125.8	12
	SC Population	0.01	0.12	92
	Wheat Advanced Lines	24	119.1	64
	Bread wheat accessions	0.76	29.27	73
	Wheat species/variety	19	45	93
	Brazilian wheat lines	190	300	94
GFeC: grain iron contents, GZnC: Grain zinc content, GCuC: Grain copper contents and GSeC: grain selenium contents
