# Supplementary material for: Biofortification of Triticum species: a stepping stone to combat malnutrition
Source: BMC Plant Biol. 2024 Jul 15;24:668. doi: 10.1186/s12870-024-05161-x (PMC11247745; doi:10.1186/s12870-024-05161-x)
Supplement: Supplementary file 2 — Supplementary Material 2 [file 12870_2024_5161_MOESM2_ESM.xlsx]

## Sheet: Sheet1
	Table S2: List of QTLs reported for micronutrients(Zn,Fe and Se) in wheat
	CROSS	POPULATION(SIZE)	TOTAL QTLS	PVE range (%)	Chromosomes	REFERENCES
	Mexican commercial bread wheat cultivar Roelfs F2007 × Chinese parental line whose lineage is Hong Hua Mai/. ../Blouk #1	RIL(200)	GZnC-10;GFeC-9	2.2-14.5	1A,2A,2B,6B,1B,3A,4B,7A,3B,3D,5A,6B	Liu et al. 2019
	T.aestivum (Adana99) × T. sphaerococum (70711)	RIL (127)	GZn-10; GFe-7	9–31; 9–18	1D, 6B, 7B, 7A, 3A, 1B, 2B, 3D, 6A, 6B, 7B, 6B, 2B, 7B, 1B, 2A, 2B, 3A,	Velu et al. 2017
	CIMMYT’s high Zn wheat cultivar Zinc-Shakti and the low Zn cultivar Kachu	RIL(190)	GZnC-9;GFeC-4	3.2-13.3	1D,1B,2B,7D,2A,5A,6B,1B,6A	Rathan et al. 2021
	Jingdong 8/Bainong AK58 cross	RILs(254)	QZn.cass-7;Qfe.caas-4	2.2-30.4	1DS,2AS,3BS,4DS,6AS,6DL,7BL,3BL	Wang et al. 2021
	HD3086 × HI1500	RIL(176)	QGFeC.iari=11;QGZnC.iari-11	5.57-18.29	1D,2D,4D,4B,5B,6B,6D,3B,7B.7D,5A	Manju nath et al. 2023
	T. boeoticum (Tb5088) × _x0002_ T. monococcum (Tm14087)	RIL (93)	GZn-2; GFe-3	7.0–12.6; 9.0–18.8	7A, 2A, 7A	Tiwari et al. 2009
	T. aestivum (RAC875-2) × _x0002_ T. aestivum (cascades)	DH (90)	GZn-4; Gfe-1		3D, 4B, 6B, 7A, 3D	Genc et al. 2009
	Triticum dicoccoides (Langdon) × Wild emmer wheat (acc. G18-16)	RILs(152)	GseC-7	1.4–18.6	7A, 5A, 7B, 1A, 1B, 3A	Yan et al. 2018
	Synthetic wheat (SHW-L1) × _x0002_ T. aestivum (Chuanmai32)	RILs (171)	GseC-6	8.17–28.38	3D, 5A	Pu et al. 2018
	T. aestivum (TN18) × _x0002_ T. aestivum (LM6)	RILs (184)	GseC-7	7.44–15.57	2B, 5B	Wang et al. 2017
	T. spelta (PI348449) × _x0002_ T. aestivum (HUW 234)	RIL (185)	GZn-5; GFe-5	4.25–16.46; 3.5–26.8	2B, 2A, 3D, 6A, 6B, 1A, 3B, 2A	Srinivasa et al. 2014
	T. aestivum (Xiaoyan 54) × _x0002_ T. aestivum (Jing 411)	RIL (182)	GZn-2; GFe-2	4.23–6.88; 3.27–3.43	4B, 5A, 5A	Xu et al. 2012
	Chuanmai 42 × Chuannong 16	RIL (127)	GZn-3; GFe-5	13.8-14.5; 9.2-19.1	3D,4D,5D,4A,5A,5B	Pu et al. 2014
	T. aestivum (PBW343) × _x0002_ T. aestivum (Kenya Swara)	RIL (177)	GZn-3	10.0-15.0	1BS, 2B, 3AL	Hao et al. 2014
	Seri M82 (CIMMYT’s spring wheat) × SHW CWI76364	RIL (140)	GZn-6; GFe-10	8.3-19.6; 7.2-14.5	4B,6B,6A,6D,5B,5A,2B,2D,7D	Crespo-Herrera et al. 2016
	T. aestivum (Tabassi) × _x0002_ T. aestivum (Taifun)	RIL (118)	GZn-2; GFe-6	40.22–50.79; 8.94–47	4A, 1A, 7B, 3D, 4D, 2A, 7D	Roshanzamir et al. 2013
	Durum wheat (cv. Langdon) and wild emmer (accession G18-16)	RIL (152)	GZn-6; GFe-11	1.3–23.5; 0.8–17.8	2A, 7A, 5A, 6B, 7B, 5A, 7A, 2A, 2B, 3A, 3B, 4B, 5A, 6A, 6B, 7B	Peleg et al. 2009
	T. aestivum (Hanxuan 10) × _x0002_ T. aestivum (Lumai 14)	DH (120)	GFe-4	6.1–14.6	5A, 4D, 7A, 7B	Shi et al. 2013
	T. aestivum (WH542) × synthetic derivative (Triticum dicoccon PI94624/Aegilops sqarrosa [409]/BCN)	RIL (286)	GZn-7; GFe-6	3.2–14.4; 2.5-6.6	2A,4A,5A,7A,7B,	Krishnappa et al. 2017
	Synthetic hexaploid wheat (Louries) _x0002_× T. spelta (Bateleur)	RIL (188)	GZn-12; GFe-7	3.30–32.79; 5.79–21.14	1A, 1B, 3B, 7B, 3D, 4A, 5B, 6A, 7D, 5B, 2A, 4D, 4A, 2B, 3B, 5B	Crespo-Herrera et al. 2017
	T. spelta (Bubo) × _x0002_ resynthesized hexaploid wheat (Turtur)	RIL (188)	GZn-4; GFe-3	2.86–16.75; 5.49–10.35	1B, 7B, 6A, 3A, 4B, 5B	Crespo-Herrera et al. 2017
	T. aestivum (Berkut)× _x0002_ T. aestivum (Krichau_x000B_)	DH (138)	GZn-2; GFe-1	23.1–35.9; 22.2	1B, 2B, 2B	Tiwari et al. 2016
	T. aestivum Hanxuan10 × T. aestivum Lumai 14	DH (119)	Zinc conc.-4 and Zn content-7	5.3–11.9; 4.6–14.6	4A,4D,5A,7A;1A,2D,3A,4A,4D,5A,7A,	Shi et al. 2008
	GZnC-grain zinc cintent;Gfec-grain iron content;GSeC-grain selenium content
